# Supplementary material for: Tunability of the Superconductivity of NbSe2 Films Grown by Two-Step Vapor Deposition
Source: Molecules. 2023 Jan 20;28(3):1059. doi: 10.3390/molecules28031059 (PMC9921890; doi:10.3390/molecules28031059)
Supplement: Supplementary file 1 [file molecules-28-01059-s001.zip]

Archive with 1 entries (1 files):
- molecules-2176786-supplementary.pdf
